# Supplementary material for: Diagnostic Utility of Genetic and Immunohistochemical H3-3A Mutation Analysis in Giant Cell Tumour of Bone
Source: Int J Mol Sci. 2022 Jan 16;23(2):969. doi: 10.3390/ijms23020969 (PMC8778699; doi:10.3390/ijms23020969)
Supplement: Supplementary file 1 [file ijms-23-00969-s001.zip]

Archive with 3 entries (2 files):
- ijms-1476417-supplementary/
- ijms-1476417-supplementary/Supplemental_Data_Figures.pdf
- ijms-1476417-supplementary/Supplemental_Data_Tables.pdf
